# Supplementary material for: Adapterama I: universal stubs and primers for 384 unique dual-indexed or 147,456 combinatorially-indexed Illumina libraries (iTru & iNext)
Source: PeerJ. 2019 Oct 11;7:e7755. doi: 10.7717/peerj.7755 (PMC6791352; doi:10.7717/peerj.7755)
Supplement: File S15 [file peerj-07-7755-s030.zip]

Archive with 46 entries (39 files):
- Count_both_indexes/
- Count_both_indexes/countIndexes.py
- __MACOSX/
- __MACOSX/Count_both_indexes/
- __MACOSX/Count_both_indexes/._countIndexes.py
- Count_both_indexes/Easiest_Read_Counter_Directions.doc
- __MACOSX/Count_both_indexes/._Easiest_Read_Counter_Directions.doc
- Count_both_indexes/test2CountIndexes.py
- __MACOSX/Count_both_indexes/._test2CountIndexes.py
- Count_both_indexes/testCountIndexes.py
- __MACOSX/Count_both_indexes/._testCountIndexes.py
- Count_both_indexes/UndeterminedTestFile.fastq.gz
- __MACOSX/Count_both_indexes/._UndeterminedTestFile.fastq.gz
- __MACOSX/._Count_both_indexes
- i5_only_index_counter/
- i5_only_index_counter/.DS_Store
- __MACOSX/i5_only_index_counter/
- __MACOSX/i5_only_index_counter/._.DS_Store
- i5_only_index_counter/2testCountIndexes_i5_only.py
- __MACOSX/i5_only_index_counter/._2testCountIndexes_i5_only.py
- i5_only_index_counter/2TestSeqs.fastq.gz
- __MACOSX/i5_only_index_counter/._2TestSeqs.fastq.gz
- i5_only_index_counter/countIndexes_i5_only.py
- __MACOSX/i5_only_index_counter/._countIndexes_i5_only.py
- i5_only_index_counter/testCountIndexes.py
- __MACOSX/i5_only_index_counter/._testCountIndexes.py
- i5_only_index_counter/testCountIndexes_i5_only.py
- __MACOSX/i5_only_index_counter/._testCountIndexes_i5_only.py
- i5_only_index_counter/UndeterminedTestFile.fastq.gz
- __MACOSX/i5_only_index_counter/._UndeterminedTestFile.fastq.gz
- __MACOSX/._i5_only_index_counter
- i7_only_index_counter/
- i7_only_index_counter/.DS_Store
- __MACOSX/i7_only_index_counter/
- __MACOSX/i7_only_index_counter/._.DS_Store
- i7_only_index_counter/2testCountIndexes_i7_only.py
- __MACOSX/i7_only_index_counter/._2testCountIndexes_i7_only.py
- i7_only_index_counter/2TestSeqs.fastq.gz
- __MACOSX/i7_only_index_counter/._2TestSeqs.fastq.gz
- i7_only_index_counter/countIndexes_i7_only.py
- __MACOSX/i7_only_index_counter/._countIndexes_i7_only.py
- i7_only_index_counter/testCountIndexes_i7_only.py
- __MACOSX/i7_only_index_counter/._testCountIndexes_i7_only.py
- i7_only_index_counter/UndeterminedTestFile.fastq.gz
- __MACOSX/i7_only_index_counter/._UndeterminedTestFile.fastq.gz
- __MACOSX/._i7_only_index_counter
